# Supplementary material for: Development of Novel Polymorphic EST-SSR Markers in Bailinggu (Pleurotus tuoliensis) for Crossbreeding
Source: Genes (Basel). 2017 Nov 17;8(11):325. doi: 10.3390/genes8110325 (PMC5704238; doi:10.3390/genes8110325)
Supplement: Supplementary file 1 [file genes-08-00325-s001.zip]

Archive with 4 entries (4 files):
- Figure S1.jpg
- Supplementary Materials Table S1.xls
- Supplementary Materials Table S2.xls
- Figure S1.docx
