# Supplementary material for: Development of Novel Polymorphic EST-SSR Markers in Bailinggu (Pleurotus tuoliensis) for Crossbreeding
Source: Genes (Basel). 2017 Nov 17;8(11):325. doi: 10.3390/genes8110325 (PMC5704238; doi:10.3390/genes8110325)
Supplement: Supplementary file 1 [file genes-08-00325-s001.zip › Supplementary Materials Table S1.xls]

## Sheet: Sheet1
Table S1. Characteristics of the 100 novel EST-SSR markers used in this study.
Locus	Motif	Forward Primer (5'-3')	Reverse Primer (5'-3')	Tₐ (℃)	Amplification
					P. eryngii subsp. tuoliensis	var. ferulae	P. ostreatus
blgSSR1	(CAC)6(CCTTC)5	TCATTTACAACCACCGACCC	CGAGGTGTGAAGTGTGATGG	60	Yes	No product	No product
blgSSR2	(GT)6(GC)6	GTACATCTGGGGAAGGGGAT	AGTGAGAAGTGGGGCTTCAA	60	Yes	Yes	No product
blgSSR3	(GAC)5	AGTTAGTAAACGCGCTCCGA	GTGACCTTTGTACGCCGTCT	60	Yes	Yes	No product
blgSSR4	(TCC)5	GTCCGCATCATCATCTTCCT	CATAAGCCCGGTAGATCGAA	60	Yes	Yes	Yes
blgSSR5	(TCC)5	GCCTTGTTCCTTCCTTCCTT	CAATCCACATCCACATCCAC	60	Yes	Yes	Yes
blgSSR6	(GT)7	AAGGACACGCCAAAATGTTC	AAGTGGAACTGAAGCCATCG	60	Yes	Yes	Yes
blgSSR7	(CCT)5	CTCGTCAATAACATCCGCCT	CCAAGAGGAGGACGAAGATG	60	Yes	Yes	Yes
blgSSR8	(TA)7	ACTCGCACGACACTTCACTG	CAAGGATGTGGAATGCAATG	60	Yes	Yes	Yes
blgSSR9	(TGG)7	GTTTTGGGAAGCAGTGGTGT	CGACGTCGTCTAACCCAAAT	60	Yes	Yes	Yes
blgSSR10	(TA)6	TGCGTTCACAAACAACTTCC	GAAATATATCGAGCGCCCTG	60	Yes	Yes	Yes
blgSSR11	(CCAGGA)11	CTTGAATATTGACGGGAGCC	AGGCTGTGGATAAGAACCCC	60	Yes	Yes	Yes
blgSSR12	(CGA)6	CACTTCCCCATTTCCAACAC	GAGATGTGTGGTGTGGCATC	60	Yes	Yes	Yes
blgSSR13	(CCA)5(CAC)6(CCT)6	TCCATAATTGTCATCTCCCCA	AAATAATTACGACGGTGGGC	60	Yes	Yes	Yes
blgSSR14	(AT)7	GTCAAACTGCCCAAATTCGT	CACGGTTGCTCGATTATTCTG	60	Yes	Yes	No product
blgSSR15	(GTC)5(GTCGGT)9	ATCTGTCTCGCGGTGATTCT	CTCGAGACCCTTCTTGACCA	60	Yes	No product	Yes
blgSSR16	(AC)7	ACTGCGTCGTGGTGTACAAG	GTCGCTAAGTATCGGTGGGA	60	Yes	No product	No product
blgSSR17	(TG)6	TGCATCCTCCTCTGCTACCT	ATACAATCGCCTCCGATCAC	60	Yes	No product	No product
blgSSR18	(GT)6	ATACCCCGAGTGATGATGGA	ACCGTCGAAAGACGTGTACC	60	Yes	Yes	No product
blgSSR19	(CGC)5	CGTTGTAAGCACCCGAAAAT	GTCTCCTCTCCTCCCAATCC	60	Yes	No product	No product
blgSSR20	(AG)7	CGGTGCCAGTGTTCCTTATT	TGATTCCTGCCCTTTCATTC	60	Yes	Yes	Yes
blgSSR21	(GAC)6	AAGAGGTGAAGGACGAACCA	CGGCTCTTCCTCCTTAGGTT	60	Yes	Yes	Yes
blgSSR22	(CT)7	GCTGTTAACGTTGCCGAAAT	ATGGAAGGAAGGGGAGAAGA	60	Yes	Yes	Yes
blgSSR23	(GT)6	TGGATGTGAGTGTGAAGGGA	CCAAAGGTCTCTGCAAAACAG	60	Yes	Yes	No product
blgSSR24	(GA)7	ATCGGGAATGGCAATCAATA	CTCGAGTCCCGAAACCAATA	60	Yes	No product	No product
blgSSR25	(ACGAGA)10	CGACGGCGAAGAGATTTTAC	CTGTTCGGATTTCGTGTCCT	60	Yes	No product	Yes
blgSSR26	(TCC)6	CCCCGTCCTCTAGTTCATCA	AATACGGGTCGTCAGATTCG	60	Yes	Yes	Yes
blgSSR27	(GGA)8	ATCGAAAAATGATTACGCCG	GGCGAATTTCCTCTTTAGGG	60	Yes	Yes	Yes
blgSSR28	(GCG)6	ACTTTCCAACACCAACTGCC	GACCACGAGAGTATCGGAGC	60	Yes	Yes	No product
blgSSR29	(GAG)7	TGTTGCAAGCAATGGAATGT	GTGAATTCCAGCGGTTGTTT	60	Yes	No product	No product
blgSSR30	(ACC)6	GAAGAGTCGCAGACCTCCAC	GATGCTTTGGTGGACTTGGT	60	Yes	No product	No product
blgSSR31	(CGC)5	AACATGTTCTCCAAGGCCAC	ATGCGTGCTAACTGAACGTG	60	Yes	Yes	No product
blgSSR32	(ATC)6	GCGGATAACCTACTCGTGGA	ACGCCGAAAATTTTGATGTC	60	Yes	No product	No product
blgSSR33	(CGC)5	CCACACTGACCCATTCACTG	CATGTTTAGCTCGCCAACAA	60	Yes	Yes	No product
blgSSR34	(TA)7	ATCTCACGTTGAGCAGGTCC	ACCTATCACGAGCCGCATAC	60	Yes	Yes	Yes
blgSSR35	(CTCACC)5	CGTTGAGGGTTGAGGGTAGA	AAGTATGTGAGGGGTGACGG	60	Yes	No product	No product
blgSSR36	(CCA)7	TACTACCCTCCGCAACAACC	GTGTGGGAGATACGGGTACG	60	Yes	Yes	Yes
blgSSR37	(CT)6	GAGCCCAAGTGACGTTCCTA	CTAGGTGGGACTCCGAAACC	60	Yes	No product	Yes
blgSSR38	(AGC)6	ATAACAAGGCATGTTTCCGC	ACAGTCAGGCTCTGGGAGAA	60	Yes	Yes	No product
blgSSR39	(AGA)5	TTGAGATGAGGGAAGATGGG	TCCGAATCCCATGGAAAATA	60	Yes	No product	No product
blgSSR40	(AT)6	CCAGGAAGCTTTACGACGAC	TTCTGCTCTGCCATGTAACG	60	Yes	Yes	Yes
blgSSR41	(TGC)5	CTCCCGGTATACCTCGTTCA	ATGTCAATCGTCTAAGCCGC	60	Yes	Yes	Yes
blgSSR42	(GAG)14	ATCGGATTCGTTGTCGGTAG	CGGATTCCTCCTCTTCTTCC	60	Yes	Yes	Yes
blgSSR43	(TCC)5	CTCAGCCCCAAATTGAACAT	CTAGTGGCGGGAAGACTGAG	60	Yes	Yes	Yes
blgSSR44	(CG)6	AGTGGGAATACGAACGAACG	CACGACACCTTACCATGTGC	60	Yes	Yes	Yes
blgSSR45	(CTC)6	CAGGAGAGCCTGGTTGTCTC	GGTGAGCATGACAGAGCTGA	60	Yes	No product	Yes
blgSSR46	(AT)6	GACTTCCACGAGGACGATGT	AACAATGCCTAAGTCCCACG	60	Yes	Yes	Yes
blgSSR47	(TA)7	CAATCTTGCTACTCTCCGCC	AATCAACGACTGTTGGAGGG	60	Yes	No product	No product
blgSSR48	(TA)9	GCACCGACTATTTGCCGTAT	TTAGGAACATCCGGTGAAGC	60	Yes	Yes	Yes
blgSSR49	(AT)8	ATATTGGACGTCCGTCAAGC	GATGCAACTTTGCAGTGCCT	60	Yes	Yes	Yes
blgSSR50	(AT)6	ATTCACCTGAGCCAAGCAGT	GCGCTGAGATGTGTTTGTGT	60	Yes	No product	Yes
blgSSR51	(GAC)5	GCTCTTGGCGGTACAAGAAG	AGCTCGGATTTCCCTTGTTT	60	Yes	No product	Yes
blgSSR52	(GGC)5	GCAGCAAGCACCTGTATCAA	GCTTTTTGTTGCCTCTCCTG	60	Yes	Yes	Yes
blgSSR53	(TA)6	GGCTCCGTGTTTGTCGTAAT	AAGCCGAACGTTCAACTGAT	60	Yes	Yes	Yes
blgSSR54	(TCA)5(TCG)7	AATACCGGTGTTCAAGCCAG	CCGCATCAAACCCACTATCT	60	Yes	Yes	Yes
blgSSR55	(CGA)5	AACGTAAACGGAATGGCAAG	CTTCATCGTCGTCTTCGTCA	60	Yes	No product	No product
blgSSR56	(CCA)6	GTGTGGGCAGTCGTAGCATA	CCCTTCCGTTGCTTTCATTA	60	Yes	Yes	No product
blgSSR57	(TCC)6	CTCGACTCCACGAAAGAAGG	AACACCCGAAATACGAATGC	60	Yes	Yes	Yes
blgSSR58	(CGC)5	AGACGGAGGTCCACTGACAC	CGAACAGAACGCAAAAACAA	60	Yes	Yes	No product
blgSSR59	(TCC)5	CGCATTGTCGGTCTCAGTAA	ATTAGGGCTGGTCGTTGTTG	60	Yes	No product	Yes
blgSSR60	(GCT)7(CTG)5	ATGAACCGAATCCACCAAAA	GGTAGTTTGTTCGGTCAGCC	60	Yes	Yes	Yes
blgSSR61	(TTCCT)7	GTCCTTCTCAACGTCCTTGC	AAGACGAACGAACGAAGAGG	60	Yes	Yes	Yes
blgSSR62	(AT)7	GATGTTGTTGCGAACCCTTT	GTGAGACGAAAGCTTCAGGG	60	Yes	Yes	Yes
blgSSR63	(CCA)7	CAGAGGGTAACCTTTGCTGC	GCAGCCATTTGAATTTCGAT	60	Yes	Yes	Yes
blgSSR64	(TGC)5	TCTCACGAGATGGTGGTGAC	CTACGGTGCAGTCGTGTTGT	60	Yes	Yes	Yes
blgSSR65	(TCT)5(TCA)5	TGGAGTAGGCTTCTGTCGCT	GAAAGTAAGAAAGCCGCGTG	60	Yes	Yes	Yes
blgSSR66	(TC)6	GCTCTCTATAGCTGTGCCCG	GATGGTGTAGACGAATCCGC	60	Yes	Yes	Yes
blgSSR67	(TCG)7	TCACCGTACGAATGGTGCTA	ACGGTCCTGACGTAAAATGG	60	Yes	Yes	Yes
blgSSR68	(CTG)6	ACCGTCGGTAGGCATAGTTG	ACCAACGGATACTGCTGGAC	60	Yes	Yes	Yes
blgSSR69	(TAC)6	TGACAGGTTCCACAGGTTCTT	CTCAGCTACTGCTGCTGCC	60	Yes	Yes	Yes
blgSSR70	(CT)6	TTCGCTCATCCTAAGGCACT	CGAGTGGGAAGAAGCGTAAG	60	Yes	Yes	Yes
blgSSR71	(CAC)5	CTGATCCATTTCCTCGTCGT	AGGACGAGTGATGCCCATAG	60	Yes	Yes	Yes
blgSSR72	(GT)7	ACTGCGCAATGTTGTTGTGT	AATCCGTCCACTTCAACTCG	60	Yes	Yes	Yes
blgSSR73	(GCT)5	GAAGTGCCTCCACGCTTTAG	GATCTCTCGCTTTTCCGATG	60	Yes	Yes	Yes
blgSSR74	(CAG)5	ACCTACGCAAACTGGATTCG	CTGAGGGTTCGAGAACGAAG	60	Yes	Yes	Yes
blgSSR75	(TA)6	GCGATCTTGATGTGACCTGA	TCCCAGGAGCAGTGTAGCTT	60	Yes	Yes	Yes
blgSSR76	(GA)6	AGCGAGAGGGTTAGAAAGGG	CCCTCTCCTCTGTTCGACTG	60	Yes	Yes	Yes
blgSSR77	(CGC)5	TTCAGTTCAGCGAACCCTCT	TTAGCCTTCTCGACGGTGTT	60	Yes	Yes	Yes
blgSSR78	(AT)7	TCCTCTATCTCGCCCATCAC	GGGACAGCCTATTCGAGGAT	60	Yes	Yes	Yes
blgSSR79	(ATG)6	TTTTGTTCATTTTCGGCCTC	AGTGTTTGTGGAAGGCTGCT	60	Yes	Yes	Yes
blgSSR80	(TCG)5	TGATCGTGGTCATCTGGGTA	GTCCTATACCAGGCTGCTCG	60	Yes	Yes	Yes
blgSSR81	(GAG)5	CGTCGGCATATCGACTATCA	CTGGCTATGACTCCCATCGT	60	Yes	Yes	Yes
blgSSR82	(CAG)5	GCATACTCTCAGCCGTCCTC	TTAGAGAGTGGCGGTCGAAT	60	Yes	Yes	Yes
blgSSR83	(ACAT)6	CTGCTCCCCGAGTATCAAAA	ACCCCATAAAGCATCGACAG	60	Yes	No product	No product
blgSSR84	(AAG)5	GCAACCTTTAGCCACTCACC	CGCGGTACGAGTACAAGTGA	60	Yes	No product	No product
blgSSR85	(TA)7	GACGGCTGGAAGATGTTGAT	AATTTGGGAAAAGGACTGGG	60	Yes	No product	No product
blgSSR86	(TC)6	CTTATCGTCCCCGTTCTCAA	GTCCGGATTACACGGTGAAG	60	Yes	No product	No product
blgSSR87	(TA)7	GCTAAACCTCTCATCGCCAG	TGGGCTGCACAGACAATAAG	60	No product	No product	No product
blgSSR88	(CGG)5	CGAAGACGAAGGAGAACTCG	ATAGACGACTCGACCATCGG	60	No product	Yes	Yes
blgSSR89	(CA)6	TGGAGGCAAAGCTAGGCTAA	AAAGAAGACGCTGGCTGGTA	60	No product	Yes	No product
blgSSR90	(AG)6	TAACTCCGAATATGGCGACC	TTGTGTCCCGAGTGATTTGA	60	No product	Yes	No product
blgSSR91	(CGG)5	AGCCTTCTGGCTGTTTTTGA	TGACTCCCAGAAGCACATTG	60	No product	No product	No product
blgSSR92	(AT)7	CGGTACAGCAGAGATGGTCT	GAAAAAGGAGGTGACAAACAGG	60	No product	No product	No product
blgSSR93	(GAA)5	GGAGGGAGAAGAGGGAGAGA	TTTGGGAATTTTGGTCTTCCT	60	No product	Yes	No product
blgSSR94	(CCT)5	CGTCGCTGCTCTTCAGCTA	GATGCTGAGTACATCGTGCG	60	No product	Yes	No product
blgSSR95	(CAG)5	CGAAAGGAAGCTCGTATTGC	ACGTGATCGCCCACTGTC	60	No product	Yes	Yes
blgSSR96	(CGC)5	TTATTGAAGTTGCCTTGCCC	TTTCGGCTTCATATCCTTCG	60	No product	Yes	Yes
blgSSR97	(TGA)5	ACATTACGTCCTCGTTTCCG	GGCCTACTTGGGAACCTTTC	60	No product	Yes	Yes
blgSSR98	(CAG)6	AATTCAAGGGAATTGGGGAC	GGTTGCTGTTGTGGTTGTTG	60	No product	Yes	Yes
blgSSR99	(TCG)6	TTCTTGGTGCTCGATATCCC	ACGGTGGCATTGAAGAAGAC	60	No product	No product	No product
blgSSR100	(GAG)7	TCGACAATGGTGTTCTTGGA	ATGTAGCCAAGTGTCGCCTT	60	No product	No product	No product
