# Supplementary material for: Development of Novel Polymorphic EST-SSR Markers in Bailinggu (Pleurotus tuoliensis) for Crossbreeding
Source: Genes (Basel). 2017 Nov 17;8(11):325. doi: 10.3390/genes8110325 (PMC5704238; doi:10.3390/genes8110325)
Supplement: Supplementary file 1 [file genes-08-00325-s001.zip › Supplementary Materials Table S2.xls]

## Sheet: Sheet1
Table S2. The information of 37 monokaryons used for genetic diversity analysis.
NO.	Strain Name	Isolation Method	Dikaryon
1	M1	Single Spore Isolation	CCMJ968
2	M2
3	M3
4	M4
5	M5
6	M6	Single Spore Isolation	CCMJ974
7	M7
8	M8
9	M9
10	M10	Single Spore Isolation	CCMJ1002
11	M11
12	M12
13	M13
14	M14
15	M15	Single Spore Isolation	CCMJ967
16	M16
17	M17
18	M18
19	M19
20	M20
21	M21	Single Spore Isolation	CCMJ973
22	M22
23	M23
24	M29	Protoplast Monokaryogenesis
25	M30
26	M24	Single Spore Isolation	CCMJ1001
27	M25
28	M26
29	M27	Protoplast Monokaryogenesis	CCMJ1123
30	M28
31	M31	Protoplast Monokaryogenesis	CCMJ980
32	M32
33	M33	Protoplast Monokaryogenesis	CCMJ1077
34	M34
35	M35	Single Spore Isolation	CCMJ1044
36	M36
37	M37	Protoplast Monokaryogenesis	CCMJ814
